# Supplementary material for: Correction: Involvement of Protein Tyrosine Phosphatases BcPtpA and BcPtpB in Regulation of Vegetative Development, Virulence and Multi-Stress Tolerance in Botrytis cinerea
Source: PLoS One. 2016 Mar 14;11(3):e0151720. doi: 10.1371/journal.pone.0151720 (PMC4790925; doi:10.1371/journal.pone.0151720)
Supplement: S1 File — (ZIP) [file pone.0151720.s001.zip]

Archive with 8 entries (8 files):
- Fig 9 Lower Panel.tif
- Fig 9 Upper Panel.tif
- Fig 10 lower panel.tif
- Fig 10 upper panel.tif
- Fig 14 first panel.tif
- Fig 14 fourth panel.tif
- Fig 14 second panel.tif
- Fig 14 third panel.tif
